# Supplementary material for: Molecular Crowder-Induced Structural Transformation of the DNA Dodecamer
Source: ACS Omega. 2025 Sep 1;10(36):41425–35. doi: 10.1021/acsomega.5c04572 (PMC12444521; doi:10.1021/acsomega.5c04572)
Supplement: Supplementary file 1 [file ao5c04572_si_001.zip]

Archive with 3 entries (3 files):
- end-end.png
- rog.png
- Suppl_NM_ACSOmega.tex
