# Supplementary material for: Molecular Crowder-Induced Structural Transformation of the DNA Dodecamer
Source: ACS Omega. 2025 Sep 1;10(36):41425–35. doi: 10.1021/acsomega.5c04572 (PMC12444521; doi:10.1021/acsomega.5c04572)
Supplement: Supplementary file 1 [file ao5c04572_si_001.zip › Suppl_NM_ACSOmega.tex]

\documentclass[journal=jacsat,manuscript=article]{achemso}
\usepackage{graphicx}
\usepackage{graphics}
\usepackage{color}
\usepackage{float}
\usepackage{epsfig}
\usepackage{subcaption}
\usepackage{ulem}
\usepackage{soul}
\usepackage{textcomp}
\usepackage[utf8]{inputenc}
\usepackage{hyperref}
\usepackage[version=3]{mhchem} % Formula subscripts using \ce{}

%\newcommand*\mycommand[1]{\texttt{\emph{#1}}

\author{Neha Mathur}
\affiliation{Department of Physics, Birla Institute of Technology and Science, Vidya Vihar Campus, Pilani - 333031, Rajasthan, India}

\author{Navin Singh}
\email{navin@pilani.bits-pilani.ac.in}
\affiliation{Department of Physics, Birla Institute of Technology and Science, Vidya Vihar Campus, Pilani - 333031, Rajasthan, India \\
$^{*}$Corresponding author: navin@pilani.bits-pilani.ac.in}


\title{Molecular crowder induced structural transformation of the DNA dodecamer}

\begin{document}

% Page settings
%\geometry{a4paper, margin=1in}

% Document begins

\begin{center}
\textbf{Supplementary Data}
\end{center}

\vspace{1cm}

% RoG Analysis Section
\section*{Radius of Gyration (RoG) Analysis of DNA Backbone}

To provide additional insight into DNA compaction under crowded conditions, we computed the mass-weighted radius of gyration (RoG) for the DNA backbone atoms across 500 ns simulations. The RoG reflects the spatial extent of DNA and helps assess how molecular crowders influence structural compactness.

\begin{figure}[h!]
\centering
\includegraphics[width=0.85\textwidth]{rog.png}
\caption*{\textbf{Figure S1.} Radius of gyration (RoG) of DNA backbone atoms as a function of simulation time in the presence of (a) aspartame crowders, (b) PEG-200 crowders. Color coding: Black - no crowder, blue - 10 crowders, red - 20 crowders, and green - 50 crowders.}
\label{fig:rog-dna}
\end{figure}
The RoG plots demonstrate that increasing crowder concentration leads to greater fluctuations and higher RoG values, particularly in the aspartame systems. These results indicate increased structural expansion and flexibility, consistent with crowder-induced destabilization effects observed in RMSD and hydrogen bond analyses. In contrast, PEG-200 systems exhibit relatively smaller RoG changes, suggesting a weaker and more peripheral interaction with DNA. The results support the interpretation that PEG primarily accumulates near DNA termini and does not significantly disrupt the overall backbone compactness. These findings are consistent with the specific groove-binding and water-exclusion effects of aspartame detailed in the main manuscript.

\section*{End-to-End Distance of DNA}

To further characterize the conformational dynamics of DNA under crowded conditions, we calculated the end-to-end distance between the terminal residues. Specifically, the distance was measured between the C1' atoms of residue-1 and residue-24 across a 500 ns trajectory. This metric provides insight into DNA extension, compaction, and the effects of crowding on overall duplex shape.
\begin{figure}[h!]
\centering
\includegraphics[width=0.85\textwidth]{end-end.png}
\caption*{\textbf{Figure S2.} End-to-end distance (measured between C1' atoms of residues 1 and 24) as a function of simulation time for DNA in the presence of (a) aspartame crowders, (b) PEG-200 crowders. Color coding: Black - no crowder, blue - 10 crowders, red - 20 crowders, and green - 50 crowders.}
\label{fig:end-to-end}
\end{figure}

The end-to-end distance profiles reveal distinct crowder-specific effects on DNA conformational dynamics. In PEG-200 systems, we observe significantly larger fluctuations in the end-to-end distance, particularly at higher crowder concentrations. The behavior reflects PEG's weak and nonspecific interaction with DNA, where crowder molecules accumulate near the termini, leading to pronounced bending and terminal destabilization. In contrast, the aspartame systems show a more constrained behavior. At the highest concentration (50 crowders), the end-to-end distance remains nearly constant, suggesting a saturation-like effect. This is likely due to the formation of compact aspartame clusters that intercalate or bind within the DNA grooves, restricting overall extension and reducing terminal fluctuations. The relatively stable profile at high aspartame concentration supports the view that its interactions are more specific and strongly embedded within the DNA structure than PEG. These distance-based metrics reinforce the mechanistic distinction between soft, terminally localized crowding by PEG and the more structured, groove-binding behavior of aspartame. This observation aligns well with our RMSD, hydrogen bonding, and hydration shell analyses presented in the main manuscript.

\end{document}
